# Supplementary material for: Association of MIF rs1007888 and ARAP1 rs1552224 genetic variants with the risk of gestational diabetes mellitus in a chinese population; case study and meta-analysis
Source: Front Endocrinol (Lausanne). 2025 Sep 16;16:1650782. doi: 10.3389/fendo.2025.1650782 (PMC12479318; doi:10.3389/fendo.2025.1650782)
Supplement: Supplementary file 2 [file Table1.xlsx]

## Sheet: Sheet1
SUPPLEMENTARY TABLE 1 The associations between SNPs in ARAP1、MIF gene and GDM risk in subjects aged ≥ 30 years.
Model	Cases(%)	Controls(%)	Crude OR	Crude P	Adjusted OR	Adjusted P
	（n＝192）	（n＝304）	(95 % CI）		(95 % CI）
rs1552224
Codominant model
AA	277(89.9)	173(87.4)	1（ref）		1（ref）
AC	31(10.1)	25(12.6)	0.774(0.442-1.356)	0.371	0.792(0.444-1.413)	0.43
CC	0(0.0)	0(0.0)	NA	NA	NA	NA
Aelle model
A	585(95.0)	371(93.7)	1（ref）		1（ref）
C	31(5.0)	25(6.3)	0.786(0.457-1.353)	0.385	0.805(0.461-1.406)	0.446
Dominant Model
AA	277(89.9)	173(87.4)	1（ref）		1（ref）
AC+CC	31(10.1)	25(12.6)	0.774(0.442-1.356)	0.371	0.792(0.444-1.413)	0.43
Recessive Model
AC+AA	308(100.0)	198(100.0)	1（ref）		1（ref）
CC	0(0.0)	0(0.00)	NA	NA	NA	NA
Overdominant model
AA+CC	277(89.9)	173(87.4)	1（ref）		1（ref）
AC	31(10.1)	25(12.6)	0.774(0.442-1.356)	0.371	0.792(0.444-1.413)	0.43
rs1007888
Codominant model
CC	89(28.9)	48(24.2)	1（ref）		1（ref）
CT	148(48.1)	101(51.0)	0.790(0.513-1.218)	0.286	0.834(0.531-1.308)	0.428
TT	71(23.0)	49(24.8)	0.781(0.471-1.296)	0.339	0.806(0.476-1.365)	0.423
Aelle model
C	326(52.9)	197(49.7)	1（ref）		1（ref）
T	290(47.1)	199(50.3)	0.881(0.684-1.134)	0.324	0.921(0.710-1.195)	0.535
Dominant Model
CC	89(28.9)	48(24.2)	1（ref）		1（ref）
CT+TT	219(71.1)	150(75.8)	0.787(0.524-1.184)	0.251	0.828(0.543-1.264)	0.382
Recessive Model
CT+CC	237(76.9)	149(75.3)	1（ref）		1（ref）
TT	71(23.1)	49(24.7)	0.911(0.600-1.383)	0.662	0.973(0.632-1.496)	0.9
Overdominant model
CC+TT	160(51.9)	97(49.0)	1（ref）		1（ref）
CT	148(48.1)	101(51.0)	0.888(0.622-1.270)	0.516	0.883(0.610-1.276)	0.507
By adjusting for pre-pregnancy body mass index, Systolic blood pressure, Diastolic blood pressure, age, and parity, logistic regression yielded the adjusted P-value.
