# Supplementary material for: Association of MIF rs1007888 and ARAP1 rs1552224 genetic variants with the risk of gestational diabetes mellitus in a chinese population; case study and meta-analysis
Source: Front Endocrinol (Lausanne). 2025 Sep 16;16:1650782. doi: 10.3389/fendo.2025.1650782 (PMC12479318; doi:10.3389/fendo.2025.1650782)
Supplement: Supplementary file 3 [file Table2.xlsx]

## Sheet: Sheet1
SUPPLEMENTARY TABLE 2 The associations between SNPs and GDM risk in pre-BMI < 18.5 subjects.
Model	Cases(%)	Controls(%)	Crude OR	Crude P	Adjusted OR	Adjusted P
	（n＝192）	（n＝304）	(95 % CI）		(95 % CI）
rs1552224
Codominant model
AA	61(91.0)	85(89.5)	1（ref）		1（ref）
AC	6(9.00)	10(10.5)	0.836(0.288-2.423)	0.742	1.011(0.329-3.104)	0.984
CC	0(0.0)	0(0.0)	NA	NA	NA	NA
Aelle model
A	128(95.5)	180(94.7)	1（ref）		1（ref）
C	6(4.50)	10(5.30)	0.844(0.299-2.380)	0.748	1.010(0.343-2.975)	0.985
Dominant Model
AA	61(91.0)	85(89.5)	1（ref）		1（ref）
AC+CC	6(9.00)	10(10.5)	0.836(0.288-2.423)	0.742	1.011(0.329-3.104)	0.984
Recessive Model
AC+AA	67(100.0)	95(100.0)	1（ref）		1（ref）
CC	0(0.0)	0(0.0)	NA	NA	NA	NA
Overdominant model
AA+CC	61(91.0)	85(89.5)	1（ref）		1（ref）
AC	6(9.00)	10(10.5)	0.836(0.288-2.423)	0.742	1.011(0.329-3.104)	0.984
rs1007888
Codominant model
CC	18(26.9)	23(24.2)	1（ref）		1（ref）
CT	30(44.8)	46(48.4)	0.833(0.386-1.799)	0.642	0.788(0.341-1.819)	0.576
TT	19(28.3)	26(27.4)	0.934(0.397-2.195)	0.875	0.817(0.323-2.069)	0.67
Aelle model
C	66(49.3)	92(48.4)	1（ref）		1（ref）
T	68(50.7)	98(51.6)	0.967(0.621-1.505)	0.883	0.850(0.532-1.358)	0.497
Dominant Model
CC	18(26.9)	23(24.2)	1（ref）		1（ref）
CT+TT	49(73.1)	72(75.8)	0.870(0.425-1.779)	0.702	0.730(0.341-1.562)	0.418
Recessive Model
CT+CC	48(71.6)	69(72.6)	1（ref）		1（ref）
TT	19(28.3)	26(27.4)	1.050(0.523-2.109)	0.89	0.893(0.421-1.894)	0.767
Overdominant model
CC+TT	37(55.2)	49(51.6)	1（ref）		1（ref）
CT	30(44.8)	46(48.4)	0.864(0.461-1.618)	0.647	0.860(0.442-1.676)	0.659
By adjusting for pre-pregnancy body mass index, Systolic blood pressure, Diastolic blood pressure, age, and parity, logistic regression yielded the adjusted P-value.
