# Supplementary material for: Association of MIF rs1007888 and ARAP1 rs1552224 genetic variants with the risk of gestational diabetes mellitus in a chinese population; case study and meta-analysis
Source: Front Endocrinol (Lausanne). 2025 Sep 16;16:1650782. doi: 10.3389/fendo.2025.1650782 (PMC12479318; doi:10.3389/fendo.2025.1650782)
Supplement: Supplementary file 4 [file Table3.xlsx]

## Sheet: Sheet1
SUPPLEMENTARY TABLE 3 The associations between SNPs and GDM risk in 18.5 ≤ pre-BMI < 24 subjects.
Model	Cases(%)	Controls(%)	Crude OR	Crude P	Adjusted OR	Adjusted P
	（n＝192）	（n＝304）	(95 % CI）		(95 % CI）
rs1552224
Codominant model
AA	300(89.3)	311(85.2)	1（ref）		1（ref）
AC	36(10.7)	51(14.0)	0.732(0.464-1.154)	0.179	0.718(0.446-1.155)	0.172
CC	0(0.0)	3(0.8)	NA	NA	NA	NA
Aelle model
A	636(94.6)	673(92.2)	1（ref）		1（ref）
C	36(5.4)	57(7.8)	0.668(0.434-1.029)	0.067	0.671(0.428-1.052)	0.082
Dominant Model
AA	300(89.3)	311(85.2)	1（ref）		1（ref）
AC+CC	36(10.7)	54(14.8)	0.691(0.440-1.084)	0.108	0.685(0.428-1.097)	0.115
Recessive Model
AC+AA	336(100.0)	362(99.2)	1（ref）		1（ref）
CC	0(0.0)	3(0.80)	NA	NA	NA	NA
Overdominant model
AA+CC	300(89.3)	314(86.0)	1（ref）		1（ref）
AC	36(10.7)	51(14.0)	0.739(0.469-1.165)	0.192	0.723(0.449-1.164)	0.182
rs1007888
Codominant model
CC	105(31.3)	99(27.1)	1（ref）		1（ref）
CT	149(44.3)	181(49.6)	0.776(0.547-1.101)	0.156	0.759(0.525-1.099)	0.145
TT	82(24.4)	85(23.3)	0.910(0.604-1.369)	0.65	0.885(0.576-1.359)	0.577
Aelle model
C	359(53.4)	379(51.9)	1（ref）		1（ref）
T	313(46.6)	351(48.1)	0.941(0.763-1.161)	0.573	0.931(0.747-1.159)	0.521
Dominant Model
CC	105(31.3)	99(27.1)	1（ref）		1（ref）
CT+TT	231(68.7)	266(72.9)	0.819(0.591-1.135)	0.23	0.805(0.572-1.132)	0.212
Recessive Model
CT+CC	254(75.6)	280(76.7)	1（ref）		1（ref）
TT	82(24.4)	85(23.3)	1.063(0.751-1.506)	0.729	1.051(0.730-1.512)	0.79
Overdominant model
CC+TT	187(55.7)	184(50.4)	1（ref）		1（ref）
CT	149(44.3)	181(49.6)	0.810(0.602-1.091)	0.165	0.805(0.589-1.099)	0.172
By adjusting for pre-pregnancy body mass index, Systolic blood pressure, Diastolic blood pressure, age, and parity, logistic regression yielded the adjusted P-value.
