# Supplementary material for: Association of MIF rs1007888 and ARAP1 rs1552224 genetic variants with the risk of gestational diabetes mellitus in a chinese population; case study and meta-analysis
Source: Front Endocrinol (Lausanne). 2025 Sep 16;16:1650782. doi: 10.3389/fendo.2025.1650782 (PMC12479318; doi:10.3389/fendo.2025.1650782)
Supplement: Supplementary file 5 [file Table4.xlsx]

## Sheet: Sheet1
SUPPLEMENTARY TABLE 4 Univariate Analysis of Variance for rs1007888 and rs1552224 with a 30-Year Age Threshold
Genotype	FPG (mmol/L)	1h-PG (mmol/L)	2h-PG (mmol/L)
rs1007888
Age (years) < 30
CC	4.57±0.38	8.52±1.81	7.57±1.62
CT	4.67±0.82	8.45±2.03	7.31±1.68
TT	4.64±0.48	8.42±1.82	7.31±1.44
F	1.034	0.101	1.302
P	0.356	0.904	0.273
Age (years) ≥30
CC	4.69±0.40	9.55±1.68	8.32±1.75
CT	4.73±0.43	9.47±1.88	8.30±1.81
TT	4.68±0.39	9.55±1.67	8.45±1.56
F	0.697	0.112	0.261
P	0.498	0.895	0.771
rs1552224
Age (years) < 30
AA	4.64±0.68	8.48±1.98	7.41±1.65
AC	4.59±0.35	8.44±1.37	7.31±1.42
CC	4.45±0.24	7.52±1.86	6.63±0.78
F	0.3133	0.514	0.541
P	0.732	0.599	0.583
Age (years) ≥ 30
AA	4.71±0.41	9.53±1.78	8.35±1.72
AC	4.72±0.45	9.37±1.79	8.32±1.87
CC
F	0.057	0.39	0.014
P	0.812	0.533	0.905
LSD analysis revealed no significant differences in blood glucose levels across rs1007888 and rs1552224 genotypes (P>0.05).
