# Supplementary material for: Association of MIF rs1007888 and ARAP1 rs1552224 genetic variants with the risk of gestational diabetes mellitus in a chinese population; case study and meta-analysis
Source: Front Endocrinol (Lausanne). 2025 Sep 16;16:1650782. doi: 10.3389/fendo.2025.1650782 (PMC12479318; doi:10.3389/fendo.2025.1650782)
Supplement: Supplementary file 6 [file Table5.xlsx]

## Sheet: Sheet1
SUPPLEMENTARY TABLE 5 Univariate Analysis of Variance of Pre-Pregnancy Body Mass Index with 18.5 and 24 as Cutoff Points
Genotype	FPG (mmol/L)	1h-PG (mmol/L)	2h-PG (mmol/L)
rs1007888
pre-BMI < 18.5
CC	4.42±0.39	8.46±1.71	7.74±1.90
CT	4.56±0.42	8.45±1.89	7.32±1.50
TT	4.58±0.63	8.66±1.89	7.79±1.53
F	1.379	0.188	1.442
P	0.255	0.829	0.24
18.5 ≤ pre-BMI < 24
CC	4.63±0.36	9.04±1.78	7.98±1.70
CT	4.68±0.70	8.92±1.99	7.81±1.83
TT	4.65±0.35	9.00±1.82	7.88±1.63
F	0.487	0.268	0.553
P	0.614	0.765	0.576
pre-BMI ≥ 24
CC	4.81±0.47	9.51±2.09	7.94±1.70
CT	4.93±0.54	9.88±2.02	8.48±1.91
TT	4.88±0.44	9.52±1.72	8.08±1.67
F	0.727	0.555	1.226
P	0.486	0.575	0.297
LSD analysis revealed no significant differences in blood glucose levels across rs1007888 genotypes (P>0.05).
Genotype	FPG (mmol/L)	1h-PG (mmol/L)	2h-PG (mmol/L)
rs1552224
pre-BMI < 18.5
AA	4.52±0.49	8.48±1.87	7.54±1.67
AC	4.63±0.46	8.80±1.43	7.70±1.16
CC
F	0.807	0.418	0.122
P	0.37	0.519	0.727
18.5 ≤ pre-BMI < 24
AA	4.66±0.56	9.00±1.91	7.88±1.72
AC	4.63±0.39	8.89±1.69	7.89±1.91
CC	4.54±0.18	6.94±1.79	6.33±0.62
F	0.245	1.879	1.184
P	0.783	0.154	0.307
pre-BMI ≥ 24
AA	4.90±0.51	9.83±2.01	8.39±1.88
AC	4.79±0.41	8.84±1.63	7.31±0.86
CC	4.17	9.24	7.52
F	1.387	1.814	2.672
P	0.254	0.167	0.073
LSD analysis revealed no significant differences in blood glucose levels across rs1552224 genotypes (P>0.05).
