# Supplementary material for: Association of MIF rs1007888 and ARAP1 rs1552224 genetic variants with the risk of gestational diabetes mellitus in a chinese population; case study and meta-analysis
Source: Front Endocrinol (Lausanne). 2025 Sep 16;16:1650782. doi: 10.3389/fendo.2025.1650782 (PMC12479318; doi:10.3389/fendo.2025.1650782)
Supplement: Supplementary file 7 [file Table6.xlsx]

## Sheet: Sheet1
SUPPLEMENTARY TABLE 6 The relationship between SNP polymorphism genotypes and blood glucose levels.
Genotype		FPG (mmol/L)		1h-PG (mmol/L)		2h-PG (mmol/L)
rs1552224
AA	4.67±0.55		9.03±1.95		7.90±1.75
AC	4.65±0.40		8.89±1.64		7.78±1.72
CC	4.45±0.24		7.52±1.86		6.63±0.78
F	0.434		1.547		1.259
P	0.648		0.213		0.284
rs1007888
CC	4.63±0.40		9.02±1.82		7.93±1.73
CT	4.70±0.65		9.00±2.02		7.84±1.82
TT	4.66±0.43		9.00±1.83		7.89±1.61
F	1.609		0.013		0.27
P	0.201		0.987		0.764
LSD analysis revealed no significant differences in blood glucose levels across rs1007888 and rs1552224 genotypes (P>0.05).
