# Supplementary material for: Association of MIF rs1007888 and ARAP1 rs1552224 genetic variants with the risk of gestational diabetes mellitus in a chinese population; case study and meta-analysis
Source: Front Endocrinol (Lausanne). 2025 Sep 16;16:1650782. doi: 10.3389/fendo.2025.1650782 (PMC12479318; doi:10.3389/fendo.2025.1650782)
Supplement: Supplementary file 8 [file Table7.xlsx]

## Sheet: Sheet1
SUPPLEMENTARY TABLE 7 Traits of every research incorporated in the meta-analysis.
SNP	rs1007888						Allele distribution				Genotype distribution
							Cases (n)		Controls (n)		Cases (n)			Controls (n)
	Athor	Year	Ethnicity	Type	Cases (n)	Controls (n)	C	T	C	T	CC	CT	TT	CC	CT	TT	HWE
	Zhan etal.	2015	Chinese	GDM	240	330	292	188	352	308	87	112	41	83	177	70	>0.05
	Zhan etal.	2013	Chinese	GDM	120	165	145	95	176	154	45	55	20	43	90	32	>0.05
	Aslani etal.	2011	Iran	GDM	147	169	168	126	170	168	32	104	11	20	130	19	>0.05
	Zhang etal.(Our study)	2024	Chinese	GDM	500	502	534	466	516	488	152	230	118	133	250	119	>0.05
SNP	Rs1552224						Allele distribution				Genotype distribution
							Cases (n)		Controls (n)		Cases (n)			Controls (n)
	Athor	Year	Ethnicity	Type	Cases (n)	Controls (n)	A	C	A	C	AA	AC	CC	AA	AC	CC	HWE
	Qian etal.	2015	Chinese	T2DM	1180	1185	2174	186	2147	223	1003	168	9	971	205	9	>0.05
	Qian etal.	2015	Chinese	T2DM	1711	2075	3156	266	3809	341	1455	246	10	1751	307	17	>0.05
	Bao etal.	2011	Chinese	T2DM	758	432	1415	101	792	72	660	95	3	362	68	2	>0.05
	Zhang etal.(Our study)	2024	Chinese	GDM	500	502	950	50	925	79	450	50	0	427	71	4	>0.05
